# Supplementary material for: Genome mining yields putative disease-associated ROMK variants with distinct defects
Source: PLoS Genet. 2023 Nov 13;19(11):e1011051. doi: 10.1371/journal.pgen.1011051 (PMC10695394; doi:10.1371/journal.pgen.1011051)
Supplement: S5 Table — Phenotypes were selected from the pool of the ~200,000 participants in the UK Biobank and included three groups: (1) 25 disease phenotypes for relevance to ROMK function, Bartter syndrome type II, and hypertension [9,68] (e.g., systolic and diastolic blood pressure, serum urea, creatinine, calcium, and phosphate, and urine potassium and sodium), (2) 15 phenotypic codes, or “phecodes” [34], associated with Bartter syndrome type II, and (3) 168 continuous/quantitative metabolomics biomarkers. Each group of phenotypes was listed in one tab of the Excel file. (XLSX) [file pgen.1011051.s013.xlsx]

## Sheet: 1. UKBB phenotypes
Number	Phenotype_ID	Phenotype_name
1	93	Systolic blood pressure, manual reading
2	4080	Systolic blood pressure, automated reading
3	94	Diastolic blood pressure, manual reading
4	4079	Diastolic blood pressure, automated reading
5	30700	Creatinine in blood
6	30680	Calcium in blood
7	30810	Phosphate in blood
8	30670	Urea in blood
9	30510	Creatinine in urine
10	30520	Potassium in urine
11	30530	Sodium in urine
12	96	Time since interview start at which blood pressure screen(s) shown
13	1478	Salt added to food
14	1528	Water intake
15	1538	Major dietary changes in the last 5 years
16	6150	Vascular/heart problems diagnosed by doctor
17	2966	Age high blood pressure diagnosed
18	20002	Non-cancer illness code, self-reported
19	87	Non-cancer illness year/age first occurred
20	6177	Medication for cholesterol, blood pressure or diabetes
21	6153	Medication for cholesterol, blood pressure, diabetes, or take exogenous hormones
22	20003	Treatment/medication code
23	20107	Illnesses of father
24	20110	Illnesses of mother
25	20111	Illnesses of siblings
These phenotypes were selected from the list of phenotypes available in the UK Biobank (link below) and are typically associated with individuals harboring a ROMK mutation
Link: https://biobank.ctsu.ox.ac.uk/crystal/browse.cgi

## Sheet: 2. Phecodes
ICD10	ICD10 String	PheCode	Phenotype	Excl. Phecodes	Excl. Phenotypes
	FATIGUE & WEAKNESS
R53	Malaise and fatigue	798	Malaise and fatigue	798-798.99	Malaise and fatigue
G70.0	Myasthenia gravis	358.1	Myasthenia gravis	356-359.99	Disorders of the peripheral nervous system
G70.2	Congenital and developmental myasthenia	358	Myoneural disorders	356-359.99	Disorders of the peripheral nervous system
	VOLUME LOSS & THIRST
R35	Polyuria	599.5	Frequency of urination and polyuria	599-599.99	Other symptoms/disorders or the urinary system
R63.1	Polydipsia	276.8	Polydipsia	276-276.99	Disorders of fluid, electrolyte, and acid-base balance
	HYPRALDOSTERONISM
E26	Hyperaldosteronism	255.12	Hyperaldosteronism	251-259.99	Other endocrine disorders
E26.0	Primary hyperaldosteronism	255.12	Hyperaldosteronism	251-259.99	Other endocrine disorders
E26.1	Secondary hyperaldosteronism	255.12	Hyperaldosteronism	251-259.99	Other endocrine disorders
E26.8	Other hyperaldosteronism	255.12	Hyperaldosteronism	251-259.99	Other endocrine disorders
E26.9	Hyperaldosteronism, unspecified	255.12	Hyperaldosteronism	251-259.99	Other endocrine disorders
	ELECTROLYTE IMBALANCE
E83.5	Disorders of calcium metabolism	275.5	Disorders of calcium/phosphorus metabolism	275-275.99	Disorders of mineral metabolism
E86	Volume depletion	276.5	Hypovolemia	276-276.99	Disorders of fluid, electrolyte, and acid-base balance
E87.3	Alkalosis	276.42	Alkalosis	276-276.99	Disorders of fluid, electrolyte, and acid-base balance
E87.6	Hypokalaemia	276.14	Hypopotassemia	276-276.99	Disorders of fluid, electrolyte, and acid-base balance
E87.8	Other disorders of electrolyte and fluid balance, not elsewhere classified	276.1	Electrolyte imbalance	276-276.99	Disorders of fluid, electrolyte, and acid-base balance
	NEONATAL
P71.9	Transitory neonatal disorder of calcium and magnesium metabolism, unspecified	656.3	Endocrine and metabolic disturbances of fetus and newborn	656-656.99	Other and unspecified perinatal conditions
P74.2	Disturbances of sodium balance of newborn	656.3	Endocrine and metabolic disturbances of fetus and newborn	656-656.99	Other and unspecified perinatal conditions
P74.3	Disturbances of potassium balance of newborn	656.3	Endocrine and metabolic disturbances of fetus and newborn	656-656.99	Other and unspecified perinatal conditions
P74.4	Other transitory electrolyte disturbances of newborn	656.3	Endocrine and metabolic disturbances of fetus and newborn	656-656.99	Other and unspecified perinatal conditions
O40	Polyhydramnios	653	Problems associated with amniotic cavity and membranes	652-654.99	Other and unspecified complications of birth affecting mother
O41.0	Oligohydramnios	653	Problems associated with amniotic cavity and membranes	652-654.99	Other and unspecified complications of birth affecting mother
	ADVERSE EFFECTS FROM THERAPEUTICS (medications to which patients with ROMK mutations could be especially susceptible)
T46.1	Poisoning: Calcium-channel blockers	972	Poisoning by agents primarily affecting the cardiovascular system	960-979.99	Poisoning By Drugs, Medicinal And Biological Substances
T46.4	Poisoning: Angiotensin-converting-enzyme inhibitors	972	Poisoning by agents primarily affecting the cardiovascular system	960-979.99	Poisoning By Drugs, Medicinal And Biological Substances
Y54.2	Adverse effects in the therapeutic use of carbonic-anhydrase inhibitors	974	Poisoning by water, mineral, and uric acid metabolism drugs	960-979.99	Poisoning By Drugs, Medicinal And Biological Substances
Y54.5	Adverse effects in the therapeutic use of other diuretics	974	Poisoning by water, mineral, and uric acid metabolism drugs	960-979.99	Poisoning By Drugs, Medicinal And Biological Substances
	EXCLUDE
	HYPOTHYROIDISM
E00	Congenital iodine-deficiency syndrome	244.5	Congenital hypothyroidism	240-246.99	DISORDERS OF THYROID GLAND
E00.0	Congenital iodine-deficiency syndrome, neurological type	244.5	Congenital hypothyroidism	240-246.99	DISORDERS OF THYROID GLAND
E00.1	Congenital iodine-deficiency syndrome, myxoedematous type	244.5	Congenital hypothyroidism	240-246.99	DISORDERS OF THYROID GLAND
E00.2	Congenital iodine-deficiency syndrome, mixed type	244.5	Congenital hypothyroidism	240-246.99	DISORDERS OF THYROID GLAND
E00.9	Congenital iodine-deficiency syndrome, unspecified	244.5	Congenital hypothyroidism	240-246.99	DISORDERS OF THYROID GLAND
E01.0	Iodine-deficiency-related diffuse (endemic) goitre	240	Simple and unspecified goiter	240-246.99	DISORDERS OF THYROID GLAND
E01.1	Iodine-deficiency-related multinodular (endemic) goitre	241.2	Nontoxic multinodular goiter	240-246.99	DISORDERS OF THYROID GLAND
E01.2	Iodine-deficiency-related (endemic) goitre, unspecified	240	Simple and unspecified goiter	240-246.99	DISORDERS OF THYROID GLAND
E01.8	Other iodine-deficiency-related thyroid disorders and allied conditions	244.2	Acquired hypothyroidism	240-246.99	DISORDERS OF THYROID GLAND
E02	Subclinical iodine-deficiency hypothyroidism	244.2	Acquired hypothyroidism	240-246.99	DISORDERS OF THYROID GLAND
E03.0	Congenital hypothyroidism with diffuse goitre	244.5	Congenital hypothyroidism	240-246.99	DISORDERS OF THYROID GLAND
E03.1	Congenital hypothyroidism without goitre	244.5	Congenital hypothyroidism	240-246.99	DISORDERS OF THYROID GLAND
E03.2	Hypothyroidism due to medicaments and other exogenous substances	244.1	Secondary hypothyroidism	240-246.99	DISORDERS OF THYROID GLAND
E03.3	Postinfectious hypothyroidism	244.2	Acquired hypothyroidism	240-246.99	DISORDERS OF THYROID GLAND
E03.4	Atrophy of thyroid (acquired)	246	Other disorders of thyroid	240-246.99	DISORDERS OF THYROID GLAND
E03.5	Myxoedema coma	348.7	Coma	330-337.99, 341-349.99	hereditary/degenerative nervous conditions; other diseases of CNS
E03.8	Other specified hypothyroidism	244.2	Acquired hypothyroidism	240-246.99	DISORDERS OF THYROID GLAND
E03.9	Hypothyroidism, unspecified	244.4	Hypothyroidism NOS	240-246.99	DISORDERS OF THYROID GLAND
E04.0	Nontoxic diffuse goitre	240	Simple and unspecified goiter	240-246.99	DISORDERS OF THYROID GLAND
E04.1	Nontoxic single thyroid nodule	241.1	Nontoxic uninodular goiter	240-246.99	DISORDERS OF THYROID GLAND
E04.2	Nontoxic multinodular goitre	241.2	Nontoxic multinodular goiter	240-246.99	DISORDERS OF THYROID GLAND
E04.8	Other specified nontoxic goitre	241	Nontoxic nodular goiter	240-246.99	DISORDERS OF THYROID GLAND
E04.9	Nontoxic goitre, unspecified	240	Simple and unspecified goiter	240-246.99	DISORDERS OF THYROID GLAND
E05	Thyrotoxicosis [hyperthyroidism]	242	Thyrotoxicosis with or without goiter	240-246.99	DISORDERS OF THYROID GLAND
E05.0	Thyrotoxicosis with diffuse goitre	242.1	Graves' disease	240-246.99	DISORDERS OF THYROID GLAND
E05.1	Thyrotoxicosis with toxic single thyroid nodule	242	Thyrotoxicosis with or without goiter	240-246.99	DISORDERS OF THYROID GLAND
E05.2	Thyrotoxicosis with toxic multinodular goitre	242.2	Toxic multinodular goiter	240-246.99	DISORDERS OF THYROID GLAND
E05.3	Thyrotoxicosis from ectopic thyroid tissue	242	Thyrotoxicosis with or without goiter	240-246.99	DISORDERS OF THYROID GLAND
E05.4	Thyrotoxicosis factitia	242	Thyrotoxicosis with or without goiter	240-246.99	DISORDERS OF THYROID GLAND
E05.5	Thyroid crisis or storm	242	Thyrotoxicosis with or without goiter	240-246.99	DISORDERS OF THYROID GLAND
E05.8	Other thyrotoxicosis	253.1	Pituitary hyperfunction	251-259.99	Other endocrine disorders
E05.9	Thyrotoxicosis, unspecified	242	Thyrotoxicosis with or without goiter	240-246.99	DISORDERS OF THYROID GLAND
E06	Thyroiditis	245	Thyroiditis	240-246.99	DISORDERS OF THYROID GLAND
E06.0	Acute thyroiditis	245.1	Thyroiditis, acute and subacute	240-246.99	DISORDERS OF THYROID GLAND
E06.1	Subacute thyroiditis	245.1	Thyroiditis, acute and subacute	240-246.99	DISORDERS OF THYROID GLAND
E06.2	Chronic thyroiditis with transient thyrotoxicosis	245.2	Chronic thyroiditis	240-246.99	DISORDERS OF THYROID GLAND
E06.3	Autoimmune thyroiditis	245.21	Chronic lymphocytic thyroiditis	240-246.99	DISORDERS OF THYROID GLAND
E06.4	Drug-induced thyroiditis	245	Thyroiditis	240-246.99	DISORDERS OF THYROID GLAND
E06.5	Other chronic thyroiditis	245.2	Chronic thyroiditis	240-246.99	DISORDERS OF THYROID GLAND
E06.9	Thyroiditis, unspecified	245	Thyroiditis	240-246.99	DISORDERS OF THYROID GLAND
E07	Other disorders of thyroid	246	Other disorders of thyroid	240-246.99	DISORDERS OF THYROID GLAND
E07.0	Hypersecretion of calcitonin	246	Other disorders of thyroid	240-246.99	DISORDERS OF THYROID GLAND
E07.1	Dyshormogenetic goitre	246	Other disorders of thyroid	240-246.99	DISORDERS OF THYROID GLAND
E07.8	Other specified disorders of thyroid	246	Other disorders of thyroid	240-246.99	DISORDERS OF THYROID GLAND
E07.9	Disorder of thyroid, unspecified	246	Other disorders of thyroid	240-246.99	DISORDERS OF THYROID GLAND
	DIABETES
E10	Type 1 diabetes mellitus	250.1	Type 1 diabetes	249-250.99	DIABETES
E10.0	Type 1 diabetes mellitus, With coma	250.1	Type 1 diabetes	249-250.99	DIABETES
E10.1	Type 1 diabetes mellitus, With ketoacidosis	250.11	Type 1 diabetes with ketoacidosis	249-250.99	DIABETES
E10.2	Type 1 diabetes mellitus, With renal complications	250.12	Type 1 diabetes with renal manifestations	249-250.99	DIABETES
E10.3	Type 1 diabetes mellitus, With ophthalmic complications	250.23	Type 2 diabetes with ophthalmic manifestations	249-250.99	DIABETES
E10.3	Type 1 diabetes mellitus, With ophthalmic complications	250.7	Diabetic retinopathy	250.70-250.79,360-365.99	diabetic retinopathy and degenerative disorders of the eye
E10.3	Type 1 diabetes mellitus, With ophthalmic complications	250.13	Type 1 diabetes with ophthalmic manifestations	249-250.99	DIABETES
E10.4	Type 1 diabetes mellitus, With neurological complications	250.14	Type 1 diabetes with neurological manifestations	249-250.99	DIABETES
E10.4	Type 1 diabetes mellitus, With neurological complications	250.24	Type 2 diabetes with neurological manifestations	249-250.99	DIABETES
E10.5	Type 1 diabetes mellitus, With peripheral circulatory complications	443.7	Peripheral angiopathy in diseases classified elsewhere	440-449.99	DISEASES OF ARTERIES, ARTERIOLES, AND CAPILLARIES
E10.5	Type 1 diabetes mellitus, With peripheral circulatory complications
E10.6	Type 1 diabetes mellitus, With other specified complications	250.1	Type 1 diabetes	249-250.99	DIABETES
E10.7	Type 1 diabetes mellitus, With multiple complications	250.1	Type 1 diabetes	249-250.99	DIABETES
E10.8	Type 1 diabetes mellitus, With unspecified complications	250.1	Type 1 diabetes	249-250.99	DIABETES
E10.9	Type 1 diabetes mellitus, Without complications	250.1	Type 1 diabetes	249-250.99	DIABETES
E11	Type 2 diabetes mellitus	250.2	Type 2 diabetes	249-250.99	DIABETES
E11.0	Type 2 diabetes mellitus, with coma	250.2	Type 2 diabetes	249-250.99	DIABETES
E11.1	Type 2 diabetes mellitus, with ketoacidosis	250.21	Type 2 diabetes with ketoacidosis	249-250.99	DIABETES
E11.2	Type 2 diabetes mellitus, with renal complications	250.22	Type 2 diabetes with renal manifestations	249-250.99	DIABETES
E11.3	Type 2 diabetes mellitus, with ophthalmic complications	250.23	Type 2 diabetes with ophthalmic manifestations	249-250.99	DIABETES
E11.4	Type 2 diabetes mellitus, with neurological complications	250.24	Type 2 diabetes with neurological manifestations	249-250.99	DIABETES
E11.5	Type 2 diabetes mellitus, with peripheral circulatory complications
E11.5	Type 2 diabetes mellitus, with peripheral circulatory complications	443.7	Peripheral angiopathy in diseases classified elsewhere	440-449.99	DISEASES OF ARTERIES, ARTERIOLES, AND CAPILLARIES
E11.6	Type 2 diabetes mellitus, with other specified complications	250.2	Type 2 diabetes	249-250.99	DIABETES
E11.7	Type 2 diabetes mellitus, with multiple complications	250.2	Type 2 diabetes	249-250.99	DIABETES
E11.8	Type 2 diabetes mellitus, with unspecified complications	250.2	Type 2 diabetes	249-250.99	DIABETES
E11.9	Type 2 diabetes mellitus, without complications	250.2	Type 2 diabetes	249-250.99	DIABETES
E12.1	Malnutrition-related diabetes mellitus, with ketoacidosis	260.2	severe protein-calorie malnutrition	260-264.99	Nutritional deficiencies
E12.1	Malnutrition-related diabetes mellitus, with ketoacidosis	249	Secondary diabetes mellitus	249-250.99	DIABETES
E12.2	Malnutrition-related diabetes mellitus, with renal complications	260.2	severe protein-calorie malnutrition	260-264.99	Nutritional deficiencies
E12.2	Malnutrition-related diabetes mellitus, with renal complications	249	Secondary diabetes mellitus	249-250.99	DIABETES
E12.3	Malnutrition-related diabetes mellitus, with ophthalmic complications	250.23	Type 2 diabetes with ophthalmic manifestations	249-250.99	DIABETES
E12.5	Malnutrition-related diabetes mellitus, with peripheral circulatory complications	249	Secondary diabetes mellitus	249-250.99	DIABETES
E12.5	Malnutrition-related diabetes mellitus, with peripheral circulatory complications	260.2	severe protein-calorie malnutrition	260-264.99	Nutritional deficiencies
E12.7	Malnutrition-related diabetes mellitus, with multiple complications	260.2	severe protein-calorie malnutrition	260-264.99	Nutritional deficiencies
E12.7	Malnutrition-related diabetes mellitus, with multiple complications	249	Secondary diabetes mellitus	249-250.99	DIABETES
E12.8	Malnutrition-related diabetes mellitus, with unspecified complications	249	Secondary diabetes mellitus	249-250.99	DIABETES
E12.9	Malnutrition-related diabetes mellitus, without complications	249	Secondary diabetes mellitus	249-250.99	DIABETES
E13	Other specified diabetes mellitus	250.2	Type 2 diabetes	249-250.99	DIABETES
E13.1	Other specified diabetes mellitus, with ketoacidosis
E13.1	Other specified diabetes mellitus, with ketoacidosis	250.21	Type 2 diabetes with ketoacidosis	249-250.99	DIABETES
E13.3	Other specified diabetes mellitus, with ophthalmic complications	250.7	Diabetic retinopathy	250.70-250.79,360-365.99	diabetic retinopathy and degenerative disorders of the eye
E13.4	Other specified diabetes mellitus, with neurological complications	250.24	Type 2 diabetes with neurological manifestations	249-250.99	DIABETES
E13.5	Other specified diabetes mellitus, with peripheral circulatory complications	250.2	Type 2 diabetes	249-250.99	DIABETES
E13.6	Other specified diabetes mellitus, with other specified complications	250.2	Type 2 diabetes	249-250.99	DIABETES
E13.7	Other specified diabetes mellitus, with multiple complications	250.2	Type 2 diabetes	249-250.99	DIABETES
E13.8	Other specified diabetes mellitus, with unspecified complications	250.2	Type 2 diabetes	249-250.99	DIABETES
E13.9	Other specified diabetes mellitus, without complications	250.2	Type 2 diabetes	249-250.99	DIABETES
E14	Unspecified diabetes mellitus
E14.0	Unspecified diabetes mellitus, with coma
E14.1	Unspecified diabetes mellitus, with ketoacidosis
E14.2	Unspecified diabetes mellitus, with renal complications
E14.3	Unspecified diabetes mellitus, with ophthalmic complications
E14.4	Unspecified diabetes mellitus, with neurological complications

## Sheet: 3. Metabolomics
Number	Phenotype_name
1	Phospholipids_in_HDL
2	Free_Cholesterol_in_Medium_HDL
3	Concentration_of_Medium_HDL_Particles
4	Total_Lipids_in_Medium_HDL
5	Cholesterol_in_Medium_HDL
6	Cholesteryl_Esters_in_Medium_HDL
7	Apolipoprotein_A1
8	Total_Lipids_in_HDL
9	Phospholipids_in_Medium_HDL
10	Cholesteryl_Esters_in_HDL
11	HDL_Cholesterol
12	Concentration_of_HDL_Particles
13	Free_Cholesterol_in_HDL
14	Total_Concentration_of_Lipoprotein_Particles
15	Phospholipids_in_Large_HDL
16	Phosphatidylcholines
17	Total_Cholines
18	Phosphoglycerides
19	Total_Lipids_in_Large_HDL
20	Concentration_of_Large_HDL_Particles
21	Free_Cholesterol_in_Small_HDL
22	Phospholipids_in_Small_HDL
23	Cholesterol_in_Large_HDL
24	Cholesteryl_Esters_in_Large_HDL
25	Free_Cholesterol_in_Large_HDL
26	Cholesterol_in_Small_HDL
27	Total_Phospholipids_in_Lipoprotein_Particles
28	Total_Lipids_in_Small_HDL
29	Cholesteryl_Esters_in_Small_HDL
30	Concentration_of_Small_HDL_Particles
31	Sphingomyelins
32	Triglycerides_in_Large_HDL
33	Cholesteryl_Esters_in_Very_Large_VLDL
34	Cholesteryl_Esters_in_Very_Large_HDL
35	3_Hydroxybutyrate
36	Average_Diameter_for_HDL_Particles
37	Cholesterol_in_Very_Large_HDL
38	Total_Esterified_Cholesterol
39	Phospholipids_in_Very_Large_HDL
40	Total_Lipids_in_Very_Large_HDL
41	Concentration_of_Very_Large_HDL_Particles
42	Citrate
43	Cholesteryl_Esters_in_Large_VLDL
44	Acetone
45	Phospholipids_in_Small_LDL
46	Cholesterol_in_Large_VLDL
47	Cholesterol_in_Very_Large_VLDL
48	Cholesteryl_Esters_in_Small_VLDL
49	Free_Cholesterol_in_Large_VLDL
50	Total_Cholesterol
51	Phospholipids_in_Large_VLDL
52	Creatinine
53	Concentration_of_Small_VLDL_Particles
54	Total_Lipids_in_Lipoprotein_Particles
55	Albumin
56	Cholesterol_in_Small_VLDL
57	Average_Diameter_for_VLDL_Particles
58	Triglycerides_in_Medium_HDL
59	Free_Cholesterol_in_Very_Large_HDL
60	Phospholipids_in_Small_VLDL
61	Total_Lipids_in_Small_VLDL
62	Saturated_Fatty_Acids
63	Concentration_of_Large_VLDL_Particles
64	Free_Cholesterol_in_Very_Large_VLDL
65	Cholesteryl_Esters_in_IDL
66	Concentration_of_Small_LDL_Particles
67	Total_Lipids_in_Large_VLDL
68	Acetate
69	Phospholipids_in_Very_Large_VLDL
70	Cholesterol_in_IDL
71	Phospholipids_in_VLDL
72	Docosahexaenoic_Acid
73	Triglycerides_in_Medium_VLDL
74	Total_Lipids_in_Medium_VLDL
75	Concentration_of_Medium_VLDL_Particles
76	Triglycerides_in_HDL
77	Concentration_of_Very_Large_VLDL_Particles
78	Phospholipids_in_Medium_VLDL
79	Omega_6_Fatty_Acids
80	Free_Cholesterol_in_VLDL
81	Triglycerides_in_Small_VLDL
82	Total_Lipids_in_Very_Large_VLDL
83	Free_Cholesterol_in_Small_VLDL
84	Total_Lipids_in_Small_LDL
85	Total_Lipids_in_IDL
86	Polyunsaturated_Fatty_Acids
87	Free_Cholesterol_in_IDL
88	Concentration_of_VLDL_Particles
89	VLDL_Cholesterol
90	Total_Free_Cholesterol
91	Total_Lipids_in_VLDL
92	Alanine
93	Concentration_of_LDL_Particles
94	Total_Fatty_Acids
95	Free_Cholesterol_in_Medium_VLDL
96	Cholesteryl_Esters_in_VLDL
97	Cholesteryl_Esters_in_Chylomicrons_and_Extremely_Large_VLDL
98	Concentration_of_Large_LDL_Particles
99	Triglycerides_in_Large_VLDL
100	Isoleucine
101	Tyrosine
102	Free_Cholesterol_in_Large_LDL
103	Apolipoprotein_B
104	Linoleic_Acid
105	Concentration_of_Medium_LDL_Particles
106	Triglycerides_in_Small_LDL
107	Free_Cholesterol_in_Small_LDL
108	Cholesterol_in_Medium_VLDL
109	Cholesterol_in_Chylomicrons_and_Extremely_Large_VLDL
110	Cholesteryl_Esters_in_Very_Small_VLDL
111	Triglycerides_in_Very_Large_VLDL
112	Triglycerides_in_Very_Large_HDL
113	Triglycerides_in_VLDL
114	Phospholipids_in_IDL
115	Triglycerides_in_Very_Small_VLDL
116	Cholesterol_in_Small_LDL
117	Triglycerides_in_Medium_LDL
118	Leucine
119	Acetoacetate
120	Cholesteryl_Esters_in_Medium_VLDL
121	Cholesteryl_Esters_in_Small_LDL
122	Phenylalanine
123	Free_Cholesterol_in_Chylomicrons_and_Extremely_Large_VLDL
124	Glucose
125	Total_Concentration_of_Branched_Chain_Amino_Acids__Leucine_+_Isoleucine_+_Valine_
126	Phospholipids_in_Chylomicrons_and_Extremely_Large_VLDL
127	Glutamine
128	Total_Triglycerides
129	Phospholipids_in_Medium_LDL
130	Cholesterol_in_Very_Small_VLDL
131	Cholesterol_in_Large_LDL
132	Phospholipids_in_Large_LDL
133	Valine
134	Concentration_of_Chylomicrons_and_Extremely_Large_VLDL_Particles
135	Glycoprotein_Acetyls
136	Total_Lipids_in_Large_LDL
137	Omega_3_Fatty_Acids
138	Histidine
139	Phospholipids_in_Very_Small_VLDL
140	Triglycerides_in_LDL
141	Average_Diameter_for_LDL_Particles
142	Cholesteryl_Esters_in_Large_LDL
143	Free_Cholesterol_in_LDL
144	Glycine
145	Total_Lipids_in_Chylomicrons_and_Extremely_Large_VLDL
146	Triglycerides_in_Small_HDL
147	Degree_of_Unsaturation
148	Pyruvate
149	Triglycerides_in_Large_LDL
150	Triglycerides_in_IDL
151	Total_Lipids_in_Medium_LDL
152	LDL_Cholesterol
153	Monounsaturated_Fatty_Acids
154	Triglycerides_in_Chylomicrons_and_Extremely_Large_VLDL
155	Cholesteryl_Esters_in_LDL
156	Concentration_of_IDL_Particles
157	Clinical_LDL_Cholesterol
158	Lactate
159	Total_Cholesterol_Minus_HDL_C
160	Concentration_of_Very_Small_VLDL_Particles
161	Total_Lipids_in_LDL
162	Cholesterol_in_Medium_LDL
163	Cholesteryl_Esters_in_Medium_LDL
164	Phospholipids_in_LDL
165	Free_Cholesterol_in_Very_Small_VLDL
166	Free_Cholesterol_in_Medium_LDL
167	Total_Lipids_in_Very_Small_VLDL
168	Remnant_Cholesterol__Non_HDL__Non_LDL__Cholesterol_
